# Supplementary material for: Consistent RNA sequencing contamination in GTEx and other data sets
Source: Nat Commun. 2020 Apr 22;11:1933. doi: 10.1038/s41467-020-15821-9 (PMC7176728; doi:10.1038/s41467-020-15821-9)
Supplement: Supplementary file 8 — Supplementary Data 4 [file 41467_2020_15821_MOESM8_ESM.xlsx]

## Sheet: Supplementary Data 4
	Estimate	Std. Error	Lower CI	Upper CI	df	t value	p value
(Intercept)	-1.24	0.059	-1.356	-1.125	3037.81	-21.038	7.7e-92
Tissue sequenced same day as esophagus (Yes/No)	1.555	0.039	1.479	1.632	2159.7	39.774	5e-260
Tissue isolated same day as esophagus (Yes/No)	-0.027	0.039	-0.104	0.05	3501.76	-0.69	0.49
Tissue Type: Artery - Tibial	0.086	0.051	-0.014	0.186	3415.34	1.695	0.09
Tissue Type: Heart - Left Ventricle	0.064	0.057	-0.047	0.176	3470.89	1.131	0.26
Tissue Type: Lung	0.079	0.051	-0.022	0.18	3429.57	1.535	0.12
Tissue Type: Muscle - Skeletal	0.01	0.048	-0.084	0.103	3370.27	0.2	0.84
Tissue Type: Nerve - Tibial	0.053	0.052	-0.048	0.155	3407.31	1.029	0.3
Tissue Type: Skin - Sun Exposed (Lower leg)	-0.005	0.05	-0.103	0.093	3377.89	-0.097	0.92
Tissue Type: Thyroid	0.003	0.051	-0.097	0.103	3426.61	0.056	0.96
Tissue Type: Whole Blood	0.041	0.056	-0.069	0.152	3575.87	0.733	0.46
