# Supplementary material for: Consistent RNA sequencing contamination in GTEx and other data sets
Source: Nat Commun. 2020 Apr 22;11:1933. doi: 10.1038/s41467-020-15821-9 (PMC7176728; doi:10.1038/s41467-020-15821-9)
Supplement: Supplementary file 9 — Supplementary Data 5 [file 41467_2020_15821_MOESM9_ESM.xlsx]

## Sheet: Supplementary Data 5
Supplementary Table 5. A technical comparison of the GTEX1 fibroblast sample and its main contaminating GTEX2 esophagus sample.
	GTEX1	GTEX2
Tissue	Cultured Fibroblast	Esophagus
Nucleic acid isolation date	2012-11-28	2012-05-22
Sequencing Date	2013-06-04	2013-06-04
Sequencing Machine	SL-HAA	SL-HAK
Flow Cell Lane	1	2
Sequencing Sample Adapter	GAAGAAGT	GAAGGAAG
